# Supplementary material for: Accuracy of latest large language models in answering multiple choice questions in dentistry: A comparative study
Source: PLoS One. 2025 Jan 29;20(1):e0317423. doi: 10.1371/journal.pone.0317423 (PMC11778630; doi:10.1371/journal.pone.0317423)
Supplement: S1 Dataset — (CSV) [file pone.0317423.s001.csv]

LLM	Chương	Figure	Answer
1	1	0	1
1	1	0	1
1	1	0	1
1	1	0	1
1	1	0	1
1	1	0	1
1	1	0	0
1	1	0	1
1	1	0	1
1	1	0	1
1	1	0	1
1	1	0	1
1	1	0	1
1	1	0	1
1	1	0	0
1	1	0	1
1	1	0	1
1	1	0	1
1	1	0	1
1	1	0	1
1	1	0	1
1	1	0	1
1	1	0	1
1	1	0	1
1	1	0	1
1	1	0	1
1	1	0	1
1	1	0	1
1	1	0	1
1	1	0	1
1	1	0	1
1	1	0	1
1	1	0	1
1	1	0	1
1	1	0	1
1	1	0	1
1	1	0	1
1	1	0	1
1	1	0	1
1	1	0	1
1	1	0	1
1	1	0	1
1	1	0	1
1	1	0	1
1	1	0	0
1	1	0	1
1	1	0	1
1	1	0	1
1	1	0	1
1	1	0	1
1	1	0	1
1	1	0	1
1	1	0	1
1	1	0	1
1	1	0	1
1	1	0	1
1	1	0	1
1	1	0	1
1	1	0	1
1	1	0	1
1	1	0	1
1	1	0	1
1	1	0	1
1	1	0	1
1	1	0	0
1	1	0	1
1	1	0	1
1	1	0	1
1	1	0	1
1	1	0	1
1	1	0	1
1	1	0	1
1	1	0	1
1	1	0	1
1	1	0	1
1	1	0	1
1	1	0	1
1	1	0	1
1	1	0	1
1	1	0	1
1	1	0	1
1	1	0	1
1	1	0	1
1	1	0	1
1	1	0	1
1	1	0	0
1	1	0	1
1	1	0	1
1	1	0	1
1	1	0	1
1	1	0	1
1	1	0	1
1	1	0	1
1	1	0	1
1	1	0	1
1	1	0	1
1	1	0	1
1	1	0	1
1	1	0	1
1	1	0	1
1	1	0	1
1	1	0	1
1	1	0	1
1	1	0	1
1	1	0	1
1	1	0	1
1	1	0	1
1	1	0	1
1	1	0	0
1	1	0	1
1	1	0	1
1	1	0	1
1	1	0	1
1	1	0	1
1	1	0	1
1	1	0	1
1	1	0	0
1	1	0	1
1	1	0	1
1	1	0	0
1	1	0	1
1	1	0	1
1	1	0	1
1	1	0	1
1	1	0	1
1	1	0	1
1	1	0	1
1	1	0	1
1	1	0	1
1	1	0	1
1	1	0	1
1	1	0	1
1	1	0	0
1	1	0	1
1	1	0	1
1	1	0	1
1	1	0	1
1	1	0	1
1	1	0	1
1	1	0	1
1	1	0	1
1	1	0	1
1	1	0	1
1	1	0	1
1	1	0	1
1	1	0	1
1	1	0	1
1	1	0	1
1	1	0	1
1	1	0	1
1	1	0	1
1	1	0	1
1	1	0	1
1	1	0	1
1	1	0	1
1	1	0	1
1	1	0	1
1	1	0	1
1	1	0	1
1	1	0	1
1	1	0	1
1	1	0	1
1	1	0	1
1	1	0	1
1	1	0	1
1	1	0	1
1	1	0	1
1	1	0	1
1	1	0	0
1	1	0	1
1	1	0	1
1	1	0	1
1	1	0	1
1	1	0	1
1	1	0	0
1	1	0	1
1	1	0	1
1	1	0	1
1	1	0	1
1	1	0	1
1	1	0	1
1	1	0	0
1	1	0	1
1	1	0	1
1	1	0	1
1	1	0	1
1	1	0	1
1	1	0	0
1	1	0	1
1	1	0	1
1	1	0	1
1	1	0	1
1	1	0	1
1	1	0	1
1	1	0	1
1	1	0	1
1	1	0	1
1	1	0	1
1	1	0	1
1	1	0	1
1	2	0	1
1	2	0	0
1	2	0	1
1	2	0	1
1	2	0	1
1	2	0	1
1	2	0	1
1	2	0	1
1	2	0	1
1	2	0	1
1	2	0	1
1	2	0	1
1	2	0	1
1	2	0	1
1	2	0	1
1	2	0	1
1	2	0	1
1	2	0	1
1	2	0	1
1	2	0	0
1	2	0	1
1	2	0	1
1	2	0	1
1	2	0	1
1	2	0	1
1	2	0	1
1	2	0	1
1	2	0	1
1	2	0	1
1	2	0	1
1	2	0	1
1	2	0	1
1	2	0	1
1	2	0	1
1	2	0	0
1	2	0	1
1	2	0	1
1	2	0	1
1	2	0	1
1	2	0	1
1	2	0	1
1	2	0	1
1	2	0	1
1	2	0	1
1	2	0	1
1	2	0	1
1	2	0	0
1	2	0	1
1	2	0	1
1	2	0	1
1	2	0	1
1	2	0	1
1	2	0	0
1	2	0	0
1	2	0	1
1	2	0	0
1	2	0	1
1	2	0	1
1	2	0	1
1	2	0	1
1	2	0	1
1	2	0	0
1	2	0	1
1	2	0	1
1	2	0	1
1	2	0	1
1	2	0	1
1	2	0	1
1	2	0	1
1	2	0	1
1	2	0	1
1	2	0	1
1	2	0	0
1	2	0	1
1	2	0	1
1	2	0	1
1	2	0	1
1	2	0	1
1	2	0	1
1	2	0	1
1	2	0	1
1	2	0	1
1	2	0	1
1	2	0	1
1	2	0	1
1	2	0	1
1	2	0	1
1	2	0	1
1	2	0	1
1	2	0	1
1	2	0	1
1	2	0	1
1	2	0	1
1	2	0	1
1	2	0	0
1	2	0	0
1	2	0	1
1	2	0	1
1	2	0	1
1	2	0	1
1	2	0	1
1	2	0	1
1	2	0	1
1	2	0	1
1	2	0	1
1	2	0	1
1	2	0	1
1	2	0	1
1	2	0	1
1	2	0	1
1	2	0	1
1	2	0	1
1	2	0	1
1	2	0	1
1	2	0	1
1	2	0	1
1	2	0	1
1	2	0	1
1	2	0	1
1	2	0	1
1	2	0	1
1	2	0	1
1	2	0	1
1	2	0	1
1	2	0	0
1	2	0	1
1	2	0	1
1	2	0	1
1	2	0	1
1	2	0	0
1	2	0	1
1	2	0	0
1	2	0	1
1	2	0	1
1	2	0	1
1	2	0	1
1	2	0	1
1	2	0	1
1	2	0	1
1	2	0	1
1	2	0	1
1	2	0	1
1	2	0	0
1	2	0	1
1	2	0	1
1	2	0	1
1	2	0	1
1	2	0	1
1	2	0	1
1	2	0	1
1	2	0	1
1	2	0	1
1	2	0	1
1	2	0	1
1	2	0	1
1	2	0	1
1	2	0	1
1	2	0	1
1	2	0	1
1	2	0	1
1	2	0	1
1	2	0	1
1	2	0	1
1	2	0	1
1	2	0	1
1	2	0	1
1	2	0	1
1	2	0	1
1	2	0	1
1	2	0	1
1	2	0	1
1	2	0	1
1	2	0	1
1	2	0	1
1	2	0	1
1	2	0	1
1	2	0	1
1	2	0	1
1	2	0	1
1	2	0	1
1	2	0	0
1	2	0	1
1	2	0	1
1	2	0	1
1	2	0	0
1	2	0	1
1	2	0	1
1	2	0	1
1	2	0	1
1	2	0	1
1	2	0	1
1	2	0	1
1	2	0	1
1	2	0	1
1	2	0	1
1	2	0	1
1	2	0	0
1	2	0	1
1	2	0	1
1	2	0	1
1	3	0	1
1	3	0	1
1	3	0	1
1	3	0	1
1	3	0	1
1	3	0	1
1	3	0	1
1	3	0	1
1	3	0	1
1	3	0	1
1	3	0	1
1	3	0	1
1	3	0	0
1	3	0	1
1	3	0	1
1	3	0	1
1	3	0	1
1	3	0	1
1	3	0	1
1	3	0	0
1	3	0	1
1	3	0	1
1	3	0	1
1	3	0	0
1	3	0	1
1	3	0	1
1	3	0	1
1	3	0	1
1	3	0	0
1	3	0	1
1	3	0	1
1	3	0	1
1	3	0	1
1	3	0	1
1	3	0	1
1	3	0	1
1	3	0	1
1	3	0	1
1	3	0	1
1	3	0	1
1	3	0	1
1	3	0	1
1	3	0	1
1	3	0	1
1	3	0	1
1	3	0	1
1	3	0	1
1	3	0	1
1	3	0	1
1	3	0	1
1	3	0	0
1	3	0	1
1	3	0	1
1	3	0	1
1	3	0	0
1	3	0	1
1	3	0	1
1	3	0	1
1	3	0	1
1	3	0	1
1	3	0	1
1	3	0	1
1	3	0	1
1	3	0	1
1	3	0	1
1	3	0	1
1	3	0	1
1	3	0	1
1	3	0	1
1	3	0	1
1	3	0	1
1	3	0	1
1	3	0	1
1	3	0	1
1	3	0	1
1	3	0	1
1	3	0	1
1	3	0	1
1	3	0	1
1	3	0	1
1	3	0	1
1	3	0	1
1	3	0	1
1	3	0	1
1	3	0	1
1	3	0	1
1	3	0	1
1	3	0	1
1	3	0	1
1	3	0	1
1	3	0	1
1	3	0	1
1	3	0	1
1	3	0	1
1	3	0	1
1	3	0	1
1	3	0	1
1	3	0	0
1	3	0	0
1	3	0	1
1	3	0	1
1	3	0	0
1	3	0	0
1	3	0	1
1	3	0	1
1	3	0	1
1	3	0	1
1	3	0	1
1	3	0	0
1	3	0	1
1	3	0	1
1	3	0	1
1	3	0	1
1	3	0	1
1	3	0	0
1	3	0	1
1	3	0	1
1	3	0	1
1	3	0	1
1	3	0	1
1	3	0	1
1	3	0	1
1	3	0	1
1	3	0	1
1	3	0	0
1	3	0	1
1	3	0	1
1	3	0	1
1	3	0	1
1	3	0	1
1	3	0	1
1	3	0	1
1	3	0	0
1	3	0	1
1	3	0	0
1	3	0	1
1	3	0	1
1	3	0	1
1	3	0	0
1	3	0	1
1	3	0	1
1	3	0	1
1	3	0	0
1	3	0	1
1	3	0	1
1	3	0	1
1	3	0	1
1	3	0	1
1	3	0	1
1	3	0	1
1	3	0	1
1	3	0	1
1	3	0	0
1	3	0	1
1	3	0	1
1	3	0	1
1	3	0	1
1	3	0	0
1	3	0	1
1	3	0	1
1	3	0	0
1	3	0	1
1	3	0	1
1	3	0	0
1	3	0	1
1	3	0	1
1	3	0	1
1	3	0	1
1	3	0	1
1	3	0	1
1	3	0	1
1	3	0	0
1	3	0	1
1	3	0	1
1	3	0	1
1	3	0	0
1	3	0	1
1	3	0	1
1	3	0	1
1	3	0	1
1	3	0	1
1	3	0	1
1	3	0	1
1	3	0	1
1	3	0	1
1	3	0	1
1	3	0	1
1	3	0	1
1	3	0	1
1	3	0	1
1	3	0	1
1	3	0	1
1	3	0	0
1	3	0	1
1	3	0	1
1	3	0	0
1	3	0	1
1	3	0	1
1	3	0	1
1	3	0	1
1	4	0	1
1	4	0	0
1	4	0	0
1	4	0	1
1	4	0	0
1	4	0	1
1	4	0	1
1	4	0	1
1	4	0	1
1	4	0	0
1	4	0	0
1	4	0	1
1	4	0	0
1	4	0	1
1	4	0	0
1	4	0	1
1	4	0	0
1	4	0	1
1	4	0	1
1	4	0	1
1	4	0	0
1	4	0	1
1	4	0	1
1	4	0	1
1	4	0	1
1	4	0	0
1	4	0	1
1	4	0	0
1	4	0	0
1	4	0	0
1	4	0	0
1	4	0	0
1	4	0	1
1	4	0	1
1	4	0	0
1	4	0	1
1	4	0	0
1	4	0	1
1	4	0	0
1	4	0	1
1	4	0	1
1	4	0	1
1	4	0	0
1	4	0	0
1	4	0	1
1	4	0	1
1	4	0	0
1	4	0	1
1	4	0	0
1	4	0	0
1	4	0	1
1	4	0	1
1	4	0	1
1	4	0	1
1	4	0	0
1	4	0	0
1	4	0	1
1	4	0	1
1	4	0	1
1	4	0	1
1	4	0	1
1	4	0	0
1	4	0	0
1	4	0	1
1	4	0	1
1	4	0	0
1	4	0	0
1	4	0	0
1	4	0	1
1	4	0	1
1	4	0	0
1	4	0	0
1	4	0	0
1	4	0	1
1	4	0	1
1	4	0	1
1	4	0	1
1	4	0	1
1	4	0	0
1	4	0	1
1	4	0	1
1	4	0	0
1	4	0	0
1	4	0	1
1	4	0	1
1	4	0	0
1	4	0	0
1	4	0	1
1	4	0	0
1	4	0	0
1	4	0	1
1	4	0	1
1	4	0	1
1	4	0	0
1	4	0	1
1	4	1	1
1	4	0	1
1	4	0	1
1	4	0	1
1	4	0	1
1	4	0	1
1	4	0	0
1	4	0	1
1	4	0	1
1	4	0	1
1	4	0	1
1	4	0	1
1	4	0	1
1	4	0	1
1	4	0	1
1	4	0	1
1	4	0	1
1	4	0	1
1	4	0	1
1	4	0	1
1	4	0	1
1	4	0	1
1	4	0	1
1	4	0	0
1	4	0	1
1	4	0	1
1	4	0	1
1	4	0	1
1	4	0	1
1	4	0	1
1	4	0	0
1	4	0	1
1	4	0	0
1	4	0	0
1	4	0	1
1	4	0	0
1	4	0	1
1	4	0	1
1	4	0	1
1	4	0	0
1	4	0	1
1	4	0	1
1	4	0	1
1	4	0	1
1	4	0	0
1	4	0	1
1	4	0	1
1	4	0	1
1	4	0	0
1	4	0	0
1	4	0	1
1	4	0	0
1	4	0	1
1	4	1	0
1	4	0	1
1	4	0	1
1	4	0	1
1	4	0	1
1	4	0	1
1	4	0	1
1	4	0	0
1	4	0	1
1	4	0	1
1	4	0	1
1	4	0	0
1	4	0	1
1	4	0	1
1	4	0	0
1	4	0	1
1	4	0	0
1	4	0	1
1	4	0	1
1	4	0	0
1	4	0	1
1	4	0	1
1	4	0	1
1	4	0	0
1	4	0	1
1	4	0	0
1	4	0	1
1	4	0	1
1	4	0	1
1	4	0	1
1	4	0	1
1	4	0	1
1	4	0	1
1	4	0	1
1	4	0	1
1	4	1	1
1	4	0	1
1	4	0	0
1	4	0	1
1	4	0	1
1	4	0	1
1	4	0	0
1	4	0	1
1	4	0	0
1	4	0	1
1	4	0	1
1	4	0	0
1	4	0	1
1	4	0	1
1	4	1	1
1	4	0	1
1	4	0	1
1	5	0	1
1	5	0	1
1	5	0	1
1	5	0	1
1	5	0	1
1	5	0	1
1	5	0	0
1	5	0	0
1	5	1	1
1	5	0	1
1	5	0	1
1	5	0	1
1	5	0	1
1	5	0	1
1	5	0	1
1	5	0	0
1	5	0	1
1	5	0	1
1	5	0	1
1	5	0	0
1	5	0	1
1	5	0	1
1	5	0	1
1	5	0	1
1	5	0	1
1	5	0	1
1	5	0	1
1	5	0	1
1	5	0	1
1	5	0	1
1	5	0	1
1	5	0	1
1	5	0	1
1	5	0	1
1	5	0	1
1	5	0	1
1	5	0	1
1	5	0	1
1	5	0	1
1	5	0	1
1	5	0	1
1	5	0	1
1	5	0	1
1	5	0	1
1	5	0	1
1	5	0	1
1	5	0	1
1	5	0	1
1	5	0	1
1	5	0	1
1	5	0	1
1	5	0	1
1	5	0	1
1	5	0	1
1	5	0	1
1	6	0	0
1	6	0	0
1	6	0	1
1	6	0	1
1	6	0	1
1	6	0	1
1	6	0	0
1	6	0	1
1	6	0	1
1	6	0	1
1	6	0	1
1	6	0	1
1	6	0	1
1	6	0	0
1	6	0	0
1	6	0	1
1	6	0	0
1	6	0	1
1	6	0	1
1	6	0	1
1	6	0	1
1	6	0	1
1	6	0	1
1	6	0	1
1	6	0	1
1	6	0	1
1	6	0	0
1	6	0	1
1	6	0	1
1	6	0	1
1	6	0	0
1	6	0	0
1	6	0	1
1	6	0	0
1	6	0	0
1	6	0	1
1	6	0	1
1	6	0	1
1	6	0	1
1	6	0	0
1	6	0	1
1	6	0	0
1	6	0	0
1	6	0	0
1	6	0	0
1	6	0	0
1	6	0	0
1	6	0	1
1	6	0	1
1	6	0	1
1	6	0	1
1	6	0	1
1	6	0	0
1	6	0	1
1	6	0	0
1	6	0	0
1	6	0	1
1	6	0	0
1	6	0	1
1	6	0	1
1	6	0	1
1	6	0	1
1	6	0	1
1	6	0	0
1	6	0	1
1	6	0	1
1	6	0	1
1	6	0	0
1	6	0	1
1	6	0	1
1	6	0	1
1	6	0	0
1	6	0	0
1	6	0	1
1	6	0	1
1	6	0	1
1	6	0	1
1	6	0	1
1	6	0	1
1	6	0	0
1	6	0	1
1	6	0	1
1	6	0	1
1	6	0	1
1	6	0	1
1	6	0	0
1	6	0	1
1	6	0	1
1	6	0	0
1	6	0	0
1	6	0	1
1	6	0	1
1	6	0	1
1	6	0	1
1	6	0	1
1	7	0	1
1	7	0	1
1	7	0	1
1	7	0	0
1	7	0	1
1	7	0	1
1	7	0	1
1	7	0	1
1	7	0	1
1	7	0	0
1	7	0	1
1	7	0	1
1	7	0	1
1	7	0	1
1	7	0	1
1	7	0	1
1	7	0	1
1	7	0	1
1	7	0	0
1	7	0	1
1	7	0	1
1	7	0	0
1	7	0	1
1	7	0	1
1	7	0	1
1	7	0	1
1	7	0	1
1	7	0	1
1	7	0	1
1	7	0	1
1	7	0	0
1	7	0	1
1	7	0	0
1	7	0	1
1	7	0	1
1	7	0	1
1	7	0	1
1	7	0	1
1	7	0	1
1	7	0	1
1	7	0	0
1	7	0	1
1	7	0	1
1	7	0	1
1	7	0	1
1	7	0	1
1	7	0	1
1	7	0	0
1	7	0	1
1	7	0	1
1	7	0	1
1	7	0	1
1	7	0	1
1	7	0	0
1	7	0	1
1	7	0	0
1	7	0	1
1	7	0	1
1	7	0	1
1	7	0	1
1	7	0	1
1	7	0	0
1	7	0	1
1	7	0	0
1	7	0	1
1	7	0	1
1	7	0	1
1	7	0	1
1	7	0	1
1	7	0	1
1	7	0	1
1	7	0	1
1	7	0	1
1	7	0	0
1	7	0	1
1	7	0	1
1	7	0	1
1	7	0	1
1	7	0	1
1	7	0	1
1	7	0	1
1	7	0	1
1	7	0	1
1	7	0	0
1	7	0	1
1	7	0	1
1	7	0	1
1	7	1	1
1	7	0	0
1	7	0	1
1	7	0	0
1	7	0	1
1	7	0	1
1	7	0	1
1	7	0	1
1	7	1	1
1	7	0	1
1	7	0	1
1	7	0	1
1	7	0	1
1	7	0	1
1	7	0	1
1	7	0	1
1	7	0	0
1	7	0	1
1	7	0	1
1	7	0	1
1	7	0	1
1	7	0	1
1	7	0	1
1	7	0	1
1	7	0	0
1	8	0	0
1	8	1	1
1	8	0	0
1	8	1	1
1	8	0	1
1	8	1	0
1	8	0	1
1	8	0	1
1	8	0	1
1	8	0	1
1	8	1	1
1	8	1	0
1	8	1	0
1	8	0	1
1	8	0	1
1	8	0	1
1	8	0	0
1	8	0	1
1	8	0	0
1	8	0	1
1	8	0	1
1	8	0	1
1	8	1	0
1	8	0	0
1	8	1	1
1	8	1	1
1	8	1	1
1	8	1	1
1	8	0	1
1	8	0	1
1	8	0	0
1	8	0	0
1	8	0	1
1	8	0	1
1	8	1	1
1	8	1	1
1	8	0	1
1	8	0	0
1	8	0	1
1	8	1	0
1	8	1	0
1	8	1	1
1	8	1	1
1	8	1	1
1	8	0	1
1	8	0	1
1	8	0	0
1	8	0	1
1	8	1	1
1	8	0	0
1	8	0	1
1	8	0	1
1	8	0	1
1	8	0	1
1	8	0	1
1	8	0	1
1	8	0	1
1	8	0	0
1	8	0	1
1	8	0	1
1	8	0	1
1	8	0	1
1	8	1	0
1	8	0	1
1	8	0	1
1	8	1	0
1	8	1	1
1	8	0	0
1	8	0	1
1	8	0	1
1	8	0	1
1	8	0	1
1	8	0	1
1	8	0	1
1	8	0	1
1	8	0	0
1	8	0	1
1	8	0	1
1	8	0	1
1	8	0	1
1	8	0	0
1	8	0	1
1	8	0	1
1	8	0	1
1	8	0	0
1	8	0	1
1	8	0	1
1	8	0	1
1	8	0	1
1	8	0	1
1	8	0	1
1	8	0	1
1	8	0	1
1	8	0	1
1	8	0	1
1	8	0	1
1	8	0	1
1	8	0	1
1	8	0	1
1	8	0	1
1	8	0	1
1	8	0	1
1	8	0	1
1	8	0	1
1	8	0	1
1	8	0	1
1	8	0	1
1	8	0	1
1	8	0	1
1	8	0	1
1	8	0	1
1	8	0	1
1	8	0	1
1	8	0	1
1	8	0	0
1	8	0	1
1	8	0	1
1	8	0	1
1	8	0	1
1	8	0	1
1	8	0	1
1	8	0	1
1	8	0	1
1	8	0	0
1	8	0	1
1	8	0	1
1	8	1	0
1	8	0	1
1	8	0	1
1	8	1	1
1	8	0	1
1	8	0	1
1	8	0	1
1	8	0	1
1	8	0	1
1	8	0	0
1	8	0	1
1	8	0	1
1	8	0	1
1	8	0	0
1	8	0	1
1	8	0	0
1	8	0	0
1	8	0	0
1	8	0	1
1	8	0	1
1	8	0	1
1	8	0	0
1	8	0	0
1	8	0	1
1	8	0	1
1	8	0	1
1	8	0	1
1	8	0	1
1	8	0	1
1	9	0	0
1	9	0	1
1	9	0	1
1	9	0	1
1	9	0	1
1	9	0	1
1	9	0	1
1	9	0	1
1	9	0	1
1	9	0	1
1	9	0	0
1	9	0	1
1	9	0	1
1	9	0	1
1	9	0	1
1	9	0	1
1	9	0	1
1	9	0	1
1	9	0	0
1	9	0	1
1	9	0	0
1	9	0	1
1	9	0	0
1	9	0	1
1	9	0	1
1	9	0	1
1	9	0	1
1	9	0	1
1	9	0	1
1	9	0	1
1	10	0	1
1	10	0	0
1	10	0	1
1	10	0	1
1	10	0	1
1	10	0	1
1	10	0	1
1	10	0	1
1	10	0	0
1	10	0	0
1	10	0	1
1	10	0	1
1	10	0	1
1	10	0	1
1	10	0	1
1	10	0	1
1	10	0	0
1	10	0	1
1	10	0	1
1	10	0	1
1	10	0	1
1	10	0	1
1	10	0	0
1	10	0	1
1	10	0	1
1	10	0	1
1	10	0	1
1	10	0	1
1	10	0	1
1	10	0	1
1	10	0	1
1	10	0	1
1	10	0	1
1	10	0	1
1	10	0	1
1	10	0	1
1	10	0	1
1	10	0	1
1	10	0	1
1	10	0	1
1	10	0	1
1	10	0	1
1	10	0	1
1	10	0	1
1	10	0	1
1	10	0	1
1	10	0	0
1	10	0	0
1	10	0	1
1	10	0	0
1	11	0	1
1	11	1	0
1	11	1	0
1	11	0	1
1	11	0	1
1	11	0	1
1	11	0	1
1	11	0	1
1	11	0	1
1	11	0	1
1	11	0	1
1	11	0	1
1	11	0	1
1	11	0	1
1	11	0	1
1	11	0	1
1	11	0	1
1	11	0	0
1	11	0	1
1	11	0	0
1	11	0	1
1	11	0	1
1	11	0	1
1	11	0	1
1	11	0	1
1	11	0	0
1	11	0	1
1	11	0	1
1	11	0	1
1	11	0	1
1	11	0	1
1	11	0	1
1	11	0	1
1	12	0	1
1	12	0	1
1	12	0	1
1	12	0	1
1	12	0	1
1	12	0	1
1	12	0	0
1	12	0	0
1	12	0	1
1	12	0	1
1	12	1	0
1	12	1	0
1	12	1	1
1	12	1	0
1	12	1	1
1	12	1	1
1	12	1	0
1	12	1	0
1	12	1	1
1	12	1	0
1	12	0	1
1	12	0	1
1	12	0	1
1	12	0	1
1	12	0	0
1	12	0	0
1	12	0	1
1	12	0	1
1	12	0	1
1	12	0	1
1	12	0	1
1	12	0	1
1	12	0	1
1	12	0	1
1	12	0	1
1	12	0	1
1	12	0	1
1	12	0	1
1	12	0	1
1	12	0	1
1	12	0	1
1	12	0	1
1	12	0	1
1	12	0	1
1	12	0	1
1	12	0	1
1	12	0	1
1	12	0	1
1	12	0	1
1	12	0	1
1	12	0	1
1	12	0	0
1	12	0	1
1	12	0	1
1	12	0	1
1	12	0	1
1	12	0	1
1	12	0	1
1	12	0	1
1	12	0	1
1	12	0	1
1	12	0	1
1	12	0	1
1	12	0	1
1	12	0	1
1	12	0	1
1	12	0	1
1	12	0	1
1	12	0	1
1	12	0	1
1	12	0	1
1	12	0	1
1	12	0	1
1	12	0	1
1	12	0	1
1	13	0	1
1	13	0	1
1	13	0	1
1	13	1	1
1	13	1	1
1	13	0	1
1	13	0	1
1	13	1	1
1	13	1	1
1	13	0	1
1	13	0	1
1	13	0	1
1	13	0	1
1	13	0	1
1	13	0	1
1	13	0	0
1	13	0	1
1	13	0	1
1	13	0	1
1	13	0	1
1	13	0	1
1	13	0	1
1	13	0	1
1	13	0	1
1	13	0	1
1	13	0	1
1	13	0	1
1	13	0	1
1	13	0	1
1	13	0	1
1	13	0	0
1	13	0	1
1	13	0	1
1	13	0	1
1	13	0	1
1	13	0	0
1	13	0	1
1	13	0	1
1	13	0	1
1	13	0	1
1	13	0	1
1	13	0	0
1	13	0	1
1	13	0	1
1	13	0	1
1	13	0	1
1	13	0	1
1	13	0	1
1	13	0	1
1	14	0	1
1	14	0	1
1	14	0	1
1	14	0	1
1	14	0	1
1	14	0	1
1	14	0	1
1	14	0	1
1	14	0	1
1	14	0	1
1	14	0	1
1	14	0	1
1	14	0	1
1	14	0	1
1	14	0	1
1	14	0	1
1	14	0	1
1	14	0	1
1	14	0	1
1	14	0	1
1	14	0	1
1	14	0	0
1	14	0	0
1	14	0	1
1	14	0	0
1	14	0	1
1	14	0	1
1	14	0	1
1	14	0	1
1	14	0	1
1	14	0	1
1	14	0	0
1	14	0	1
1	14	0	1
1	14	0	1
1	14	0	1
2	1	0	1
2	1	0	0
2	1	0	1
2	1	0	1
2	1	0	0
2	1	0	1
2	1	0	1
2	1	0	1
2	1	0	1
2	1	0	1
2	1	0	1
2	1	0	1
2	1	0	1
2	1	0	1
2	1	0	0
2	1	0	1
2	1	0	1
2	1	0	1
2	1	0	1
2	1	0	0
2	1	0	1
2	1	0	1
2	1	0	1
2	1	0	0
2	1	0	1
2	1	0	1
2	1	0	0
2	1	0	1
2	1	0	1
2	1	0	1
2	1	0	1
2	1	0	0
2	1	0	1
2	1	0	1
2	1	0	1
2	1	0	1
2	1	0	1
2	1	0	1
2	1	0	1
2	1	0	1
2	1	0	1
2	1	0	1
2	1	0	1
2	1	0	1
2	1	0	1
2	1	0	1
2	1	0	1
2	1	0	1
2	1	0	0
2	1	0	1
2	1	0	1
2	1	0	1
2	1	0	1
2	1	0	1
2	1	0	1
2	1	0	1
2	1	0	1
2	1	0	1
2	1	0	1
2	1	0	1
2	1	0	1
2	1	0	1
2	1	0	1
2	1	0	1
2	1	0	0
2	1	0	1
2	1	0	1
2	1	0	1
2	1	0	1
2	1	0	1
2	1	0	1
2	1	0	0
2	1	0	1
2	1	0	1
2	1	0	1
2	1	0	1
2	1	0	1
2	1	0	1
2	1	0	1
2	1	0	1
2	1	0	1
2	1	0	1
2	1	0	1
2	1	0	1
2	1	0	0
2	1	0	0
2	1	0	1
2	1	0	1
2	1	0	1
2	1	0	1
2	1	0	1
2	1	0	1
2	1	0	1
2	1	0	1
2	1	0	1
2	1	0	0
2	1	0	1
2	1	0	1
2	1	0	1
2	1	0	1
2	1	0	1
2	1	0	1
2	1	0	1
2	1	0	1
2	1	0	1
2	1	0	1
2	1	0	1
2	1	0	1
2	1	0	0
2	1	0	1
2	1	0	1
2	1	0	1
2	1	0	1
2	1	0	1
2	1	0	1
2	1	0	1
2	1	0	1
2	1	0	1
2	1	0	1
2	1	0	0
2	1	0	1
2	1	0	1
2	1	0	1
2	1	0	1
2	1	0	1
2	1	0	1
2	1	0	1
2	1	0	1
2	1	0	1
2	1	0	1
2	1	0	1
2	1	0	1
2	1	0	0
2	1	0	1
2	1	0	1
2	1	0	1
2	1	0	1
2	1	0	1
2	1	0	1
2	1	0	1
2	1	0	0
2	1	0	1
2	1	0	1
2	1	0	1
2	1	0	1
2	1	0	1
2	1	0	1
2	1	0	1
2	1	0	1
2	1	0	0
2	1	0	1
2	1	0	1
2	1	0	1
2	1	0	1
2	1	0	1
2	1	0	1
2	1	0	1
2	1	0	1
2	1	0	1
2	1	0	1
2	1	0	1
2	1	0	1
2	1	0	1
2	1	0	1
2	1	0	1
2	1	0	1
2	1	0	1
2	1	0	1
2	1	0	0
2	1	0	1
2	1	0	1
2	1	0	1
2	1	0	1
2	1	0	1
2	1	0	1
2	1	0	1
2	1	0	1
2	1	0	1
2	1	0	1
2	1	0	0
2	1	0	1
2	1	0	0
2	1	0	1
2	1	0	1
2	1	0	1
2	1	0	1
2	1	0	1
2	1	0	0
2	1	0	1
2	1	0	1
2	1	0	1
2	1	0	1
2	1	0	1
2	1	0	1
2	1	0	1
2	1	0	1
2	1	0	1
2	1	0	0
2	1	0	1
2	1	0	1
2	2	0	1
2	2	0	0
2	2	0	1
2	2	0	1
2	2	0	1
2	2	0	1
2	2	0	1
2	2	0	1
2	2	0	0
2	2	0	1
2	2	0	1
2	2	0	1
2	2	0	1
2	2	0	1
2	2	0	1
2	2	0	1
2	2	0	1
2	2	0	1
2	2	0	1
2	2	0	0
2	2	0	0
2	2	0	1
2	2	0	1
2	2	0	1
2	2	0	1
2	2	0	1
2	2	0	1
2	2	0	1
2	2	0	1
2	2	0	1
2	2	0	1
2	2	0	1
2	2	0	1
2	2	0	0
2	2	0	0
2	2	0	1
2	2	0	1
2	2	0	1
2	2	0	1
2	2	0	1
2	2	0	1
2	2	0	1
2	2	0	1
2	2	0	1
2	2	0	1
2	2	0	0
2	2	0	0
2	2	0	1
2	2	0	1
2	2	0	1
2	2	0	0
2	2	0	1
2	2	0	1
2	2	0	0
2	2	0	1
2	2	0	0
2	2	0	1
2	2	0	1
2	2	0	1
2	2	0	1
2	2	0	1
2	2	0	0
2	2	0	1
2	2	0	0
2	2	0	1
2	2	0	1
2	2	0	1
2	2	0	1
2	2	0	1
2	2	0	1
2	2	0	0
2	2	0	1
2	2	0	1
2	2	0	1
2	2	0	1
2	2	0	1
2	2	0	1
2	2	0	1
2	2	0	1
2	2	0	1
2	2	0	1
2	2	0	1
2	2	0	1
2	2	0	1
2	2	0	1
2	2	0	1
2	2	0	1
2	2	0	1
2	2	0	1
2	2	0	1
2	2	0	1
2	2	0	1
2	2	0	0
2	2	0	1
2	2	0	0
2	2	0	0
2	2	0	1
2	2	0	1
2	2	0	0
2	2	0	1
2	2	0	0
2	2	0	1
2	2	0	0
2	2	0	1
2	2	0	1
2	2	0	1
2	2	0	1
2	2	0	1
2	2	0	1
2	2	0	1
2	2	0	1
2	2	0	1
2	2	0	0
2	2	0	1
2	2	0	1
2	2	0	1
2	2	0	1
2	2	0	1
2	2	0	1
2	2	0	1
2	2	0	1
2	2	0	1
2	2	0	0
2	2	0	1
2	2	0	0
2	2	0	1
2	2	0	1
2	2	0	1
2	2	0	1
2	2	0	0
2	2	0	1
2	2	0	0
2	2	0	1
2	2	0	1
2	2	0	1
2	2	0	1
2	2	0	1
2	2	0	1
2	2	0	1
2	2	0	1
2	2	0	1
2	2	0	1
2	2	0	0
2	2	0	1
2	2	0	1
2	2	0	1
2	2	0	1
2	2	0	0
2	2	0	1
2	2	0	1
2	2	0	1
2	2	0	0
2	2	0	1
2	2	0	1
2	2	0	1
2	2	0	1
2	2	0	1
2	2	0	1
2	2	0	1
2	2	0	1
2	2	0	1
2	2	0	1
2	2	0	1
2	2	0	1
2	2	0	0
2	2	0	1
2	2	0	1
2	2	0	1
2	2	0	1
2	2	0	1
2	2	0	1
2	2	0	1
2	2	0	1
2	2	0	1
2	2	0	1
2	2	0	1
2	2	0	0
2	2	0	1
2	2	0	1
2	2	0	1
2	2	0	0
2	2	0	1
2	2	0	1
2	2	0	1
2	2	0	0
2	2	0	1
2	2	0	0
2	2	0	1
2	2	0	1
2	2	0	1
2	2	0	0
2	2	0	1
2	2	0	0
2	2	0	1
2	2	0	1
2	2	0	1
2	2	0	0
2	2	0	1
2	2	0	1
2	2	0	1
2	3	0	1
2	3	0	1
2	3	0	1
2	3	0	1
2	3	0	1
2	3	0	0
2	3	0	1
2	3	0	1
2	3	0	1
2	3	0	1
2	3	0	1
2	3	0	1
2	3	0	1
2	3	0	1
2	3	0	1
2	3	0	1
2	3	0	0
2	3	0	0
2	3	0	1
2	3	0	0
2	3	0	1
2	3	0	1
2	3	0	1
2	3	0	1
2	3	0	1
2	3	0	1
2	3	0	1
2	3	0	1
2	3	0	0
2	3	0	1
2	3	0	1
2	3	0	1
2	3	0	1
2	3	0	0
2	3	0	1
2	3	0	1
2	3	0	1
2	3	0	1
2	3	0	1
2	3	0	1
2	3	0	1
2	3	0	1
2	3	0	0
2	3	0	0
2	3	0	1
2	3	0	0
2	3	0	1
2	3	0	1
2	3	0	1
2	3	0	1
2	3	0	0
2	3	0	0
2	3	0	1
2	3	0	1
2	3	0	0
2	3	0	1
2	3	0	1
2	3	0	1
2	3	0	1
2	3	0	1
2	3	0	1
2	3	0	1
2	3	0	1
2	3	0	1
2	3	0	1
2	3	0	1
2	3	0	1
2	3	0	1
2	3	0	1
2	3	0	1
2	3	0	1
2	3	0	1
2	3	0	1
2	3	0	1
2	3	0	1
2	3	0	1
2	3	0	1
2	3	0	1
2	3	0	1
2	3	0	1
2	3	0	1
2	3	0	1
2	3	0	1
2	3	0	1
2	3	0	1
2	3	0	1
2	3	0	1
2	3	0	1
2	3	0	1
2	3	0	1
2	3	0	1
2	3	0	1
2	3	0	1
2	3	0	1
2	3	0	1
2	3	0	1
2	3	0	1
2	3	0	0
2	3	0	0
2	3	0	1
2	3	0	1
2	3	0	1
2	3	0	0
2	3	0	1
2	3	0	1
2	3	0	1
2	3	0	1
2	3	0	1
2	3	0	0
[truncated: 6,941 more rows]
